# Supplementary material for: Serial T-SPOT.TB responses in Tanzanian adolescents: Transient, persistent and irregular conversions
Source: PLoS One. 2022 Jun 24;17(6):e0268685. doi: 10.1371/journal.pone.0268685 (PMC9231806; doi:10.1371/journal.pone.0268685)
Supplement: S1 Data — (XLSX) [file pone.0268685.s001.xlsx]

## Sheet: Data
Group	Sample #	Subject #	Visit #	Treatment	Result	Nil	ESAT-6	CFP-10	PHA
1	10	1	0	1	N	0	1	0	62
1	179	1	2	1	N	0	0	0	108
1	1609	1	4	1	N	0	0	1	174
1	2280	1	5	1	N	0	4	1	131
1	2872	1	6	1	N	0	0	2	138
1	147	2	0	0	N	0	0	0	85
1	604	2	2	0	N	0	0	0	132
1	1705	2	4	0	N	0	0	0	242
1	149	4	0	0	N	0	0	0	22
1	606	4	2	0	N	0	0	0	97
1	1707	4	4	0	N	0	0	0	287
1	2344	4	5	0	N	0	0	0	257
1	2931	4	6	0	N	0	0	0	663
1	150	5	0	1	N	0	0	0	145
1	639	5	2	1	N	0	0	0	131
1	1708	5	4	1	N	0	0	1	405
1	2345	5	5	1	N	1	3	5	353
1	151	6	0	1	N	0	0	0	405
1	598	6	2	1	N	0	0	1	429
1	1709	6	4	1	N	0	0	0	316
1	2348	6	5	1	N	0	0	0	351
1	2932	6	6	1	N	1	0	0	569
1	152	7	0	1	N	0	0	0	264
1	599	7	2	1	N	0	0	1	549
1	1710	7	4	1	N	0	0	0	421
1	2349	7	5	1	N	0	0	0	434
1	2933	7	6	1	N	0	0	0	598
1	153	8	0	1	N	0	0	0	304
1	600	8	2	1	N	0	0	0	272
1	1711	8	4	1	N	0	1	0	305
1	2346	8	5	1	N	0	0	0	407
1	260	9	0	1	N	0	0	0	257
1	845	9	1X	1	N	1	0	0	177
1	1520	9	2	1	N	0	0	2	428
1	1867	9	4	1	N	0	0	0	229
1	2382	9	5	1	N	0	0	0	84
1	261	10	0	1	N	0	0	0	245
1	602	10	2	1	N	0	1	4	368
1	1929	10	4	1	N	0	0	0	359
1	2360	10	5	1	N	0	2	0	431
1	3261	10	6	1	N	1	0	0	177
1	199	17	0	0	N	0	0	0	444
1	521	17	2	0	N	0	0	0	390
1	1714	17	4	0	N	0	2	0	117
1	2351	17	5	0	N	0	0	0	537
1	2970	17	6	0	N	0	0	0	547
1	200	18	0	0	N	0	0	0	340
1	522	18	2	0	N	0	0	0	370
1	1715	18	4	0	N	0	2	0	158
1	2362	18	5	0	N	1	0	0	238
1	201	19	0	1	N	0	1	0	253
1	523	19	2	1	N	0	0	0	184
1	1712	19	4	1	N	0	0	0	171
1	2352	19	5	1	N	0	0	0	304
1	2975	19	6	1	N	0	0	0	253
1	204	22	0	1	N	0	0	2	363
1	524	22	2	1	N	0	0	1	313
1	1716	22	4	1	N	0	0	2	163
1	2353	22	5	1	N	0	2	0	254
1	3276	22	6	1	N	0	0	0	593
1	205	23	0	1	N	0	0	0	109
1	525	23	2	1	N	0	0	0	176
1	1724	23	4	1	N	0	1	0	374
1	2354	23	5	1	N	1	1	0	469
1	2961	23	6	1	N	0	0	0	139
1	206	24	0	1	N	0	1	0	412
1	526	24	2	1	N	0	0	0	469
1	2243	24	4	1	N	0	0	0	462
1	2355	24	5	1	N	0	1	1	463
1	207	25	0	1	N	0	0	0	264
1	527	25	2	1	N	0	0	0	75
1	1713	25	4	1	N	3	2	3	90
1	2356	25	5	1	N	0	0	0	270
1	2976	25	6	1	N	0	0	1	381
1	209	27	0	0	N	0	1	0	78
1	528	27	2	0	N	0	1	0	82
1	1717	27	4	0	N	0	0	1	96
1	2357	27	5	0	N	0	0	0	252
1	3384	27	6	0	N	0	0	0	225
1	210	28	0	0	N	1	0	1	240
1	529	28	2	0	N	0	0	0	251
1	1725	28	4	0	N	0	0	0	309
1	2358	28	5	0	N	1	0	0	258
1	2964	28	6	0	N	3	0	0	106
1	214	32	0	0	N	0	0	0	514
1	823	32	2	0	N	0	1	1	270
1	1726	32	4	0	N	0	0	1	195
1	2359	32	5	0	N	0	0	0	187
1	3065	32	6	0	N	0	0	0	524
1	218	35	0	1	N	0	0	0	147
1	825	35	2	1	N	0	0	1	346
1	1730	35	4	1	N	0	0	1	362
1	2455	35	5	1	N	0	0	1	359
1	220	37	0	1	N	0	0	1	293
1	826	37	2	1	N	1	0	0	375
1	1731	37	4	1	N	0	0	1	367
1	2372	37	5	1	N	2	0	2	340
1	3059	37	6	1	N	0	0	0	330
1	229	38	0	0	N	0	0	0	412
1	833	38	2	0	N	0	0	0	448
1	1737	38	4	0	N	0	0	1	361
1	2407	38	5	0	N	0	0	0	524
1	2957	38	6	0	N	0	0	1	276
1	231	40	0	0	N	1	1	3	485
1	971	40	2	0	N	0	2	2	301
1	1783	40	4	0	N	0	0	0	454
1	2412	40	5	0	N	0	1	0	414
1	2959	40	6	0	N	0	0	1	253
1	232	41	0	1	N	0	0	0	302
1	1107	41	2	1	N	0	0	0	303
1	1756	41	4	1	N	2	1	0	377
1	2837	41	5	1	N	0	0	0	369
1	3074	41	6	1	N	0	0	0	47
1	233	42	0	1	N	1	0	0	252
1	972	42	2	1	N	0	0	0	281
1	1742	42	4	1	N	0	0	0	175
1	2385	42	5	1	N	0	0	0	169
1	3002	42	6	1	N	5	5	5	127
1	234	43	0	0	N	0	0	0	121
1	834	43	2	0	N	0	0	0	215
1	1751	43	4	0	N	0	0	1	134
1	2386	43	5	0	N	0	0	1	38
1	2978	43	6	0	N	1	1	0	143
1	235	44	0	0	N	0	1	2	177
1	973	44	2	0	N	0	0	0	129
1	1739	44	4	0	N	3	2	2	328
1	2387	44	5	0	N	0	0	2	115
1	2979	44	6	0	N	0	0	1	428
1	236	45	0	1	N	0	0	0	296
1	835	45	2	1	N	0	0	0	226
1	1770	45	4	1	N	0	0	0	315
1	2379	45	5	1	N	0	0	2	264
1	3275	45	6	1	N	0	0	0	25
1	237	46	0	0	N	0	0	0	216
1	836	46	2	0	N	0	0	0	169
1	1743	46	4	0	N	0	1	0	319
1	2413	46	5	0	N	0	0	0	329
1	2992	46	6	0	N	0	0	0	53
1	239	48	0	1	N	0	0	0	146
1	837	48	2	1	N	0	0	0	286
1	1740	48	4	1	N	0	0	0	113
1	2408	48	5	1	N	0	0	0	433
1	2980	48	6	1	N	0	0	2	274
1	240	49	0	0	N	0	0	0	210
1	642	49	2	0	N	0	0	0	154
1	1875	49	4	0	N	0	0	0	234
1	2479	49	5	0	N	0	1	0	392
1	3199	49	6	0	N	0	0	0	416
1	242	51	0	1	N	0	0	0	130
1	838	51	2	1	N	0	2	0	210
1	1795	51	4	1	N	0	0	0	374
1	2400	51	5	1	N	0	0	0	72
1	3402	51	6	1	N	0	1	0	178
1	243	52	0	0	N	1	2	0	159
1	839	52	2	0	N	2	5	3	205
1	1784	52	4	0	N	1	3	0	306
1	2470	52	5	0	N	1	1	0	289
1	2960	52	6	0	N	3	3	1	303
1	244	53	0	1	N	0	0	0	129
1	840	53	2	1	N	0	0	0	208
1	1741	53	4	1	N	0	1	3	294
1	2380	53	5	1	N	0	0	0	254
1	2997	53	6	1	N	0	0	1	197
1	247	55	0	0	N	0	4	1	57
1	1536	55	2	0	N	0	0	0	191
1	1771	55	4	0	N	1	3	4	407
1	2981	55	6	0	N	0	0	2	181
1	248	56	0	1	N	0	0	0	67
1	841	56	2	1	N	0	0	1	195
1	1744	56	4	1	N	0	0	0	129
1	2481	56	5	1	N	0	0	0	240
1	2982	56	6	1	N	0	0	0	102
1	249	57	0	1	N	0	0	0	91
1	842	57	2	1	N	1	0	0	187
1	2240	57	4	1	N	0	0	0	201
1	250	58	0	1	N	0	0	0	58
1	1260	58	2	1	N	0	0	0	118
1	1757	58	4	1	N	1	0	0	48
1	2388	58	5	1	N	0	0	1	258
1	2983	58	6	1	N	0	0	0	81
1	253	61	0	0	N	0	0	0	89
1	1109	61	2	0	N	0	0	0	134
1	1785	61	4	0	N	2	0	0	172
1	2482	61	5	0	N	0	0	0	250
1	2984	61	6	0	N	0	0	0	233
1	254	62	0	1	N	0	0	0	142
1	843	62	2	1	N	0	0	0	32
1	1758	62	4	1	N	0	0	0	97
1	2381	62	5	1	N	0	0	0	15
1	2998	62	6	1	N	0	0	0	37
1	255	63	0	1	N	0	0	0	219
1	844	63	2	1	N	0	0	0	217
1	1759	63	4	1	N	0	0	1	163
1	2483	63	5	1	N	0	0	0	372
1	2985	63	6	1	N	0	0	0	168
1	257	65	0	1	N	0	0	1	158
1	643	65	2	1	N	0	0	0	79
1	1772	65	4	1	N	0	0	0	346
1	2484	65	5	1	N	0	0	0	339
1	259	67	0	1	N	0	0	0	132
1	974	67	2	1	N	0	1	2	418
1	1760	67	4	1	N	0	0	0	273
1	2425	67	5	1	N	1	1	1	536
1	2986	67	6	1	N	0	0	0	215
1	262	68	0	0	N	0	0	0	174
1	846	68	2	0	N	2	0	0	226
1	1761	68	4	0	N	1	0	0	196
1	2383	68	5	0	N	0	0	1	179
1	266	70	0	0	N	0	0	0	131
1	1261	70	2	0	N	0	1	0	318
1	1745	70	4	0	N	0	0	0	304
1	2451	70	5	0	N	0	1	0	71
1	2987	70	6	0	N	0	0	0	25
1	270	71	0	0	N	0	3	0	40
1	975	71	2	0	N	0	0	0	491
1	1752	71	4	0	N	1	1	0	434
1	2409	71	5	0	N	0	0	1	533
1	2993	71	6	0	N	1	0	0	198
1	272	73	0	1	N	0	0	0	25
1	977	73	2	1	N	0	2	1	121
1	1753	73	4	1	N	0	0	0	56
1	2392	73	5	1	N	0	1	1	460
1	3005	73	6	1	N	0	2	0	112
1	273	74	0	1	N	0	0	0	22
1	978	74	2	1	N	0	0	0	326
1	1768	74	4	1	N	0	0	0	258
1	2393	74	5	1	N	0	0	2	419
1	2988	74	6	1	N	0	0	0	24
1	275	75	0	0	N	0	0	0	41
1	1262	75	2	0	N	0	0	0	191
1	1773	75	4	0	N	0	0	1	224
1	2394	75	5	0	N	0	0	0	58
1	3055	75	6	0	N	0	0	0	361
1	276	76	0	1	N	0	0	0	77
1	610	76	1X	1	N	0	0	0	271
1	1201	76	2	1	N	1	1	0	181
1	1895	76	4	1	N	1	1	0	117
1	2437	76	5	1	N	0	0	1	150
1	3077	76	6	1	N	0	0	1	542
1	282	80	0	0	N	0	0	2	46
1	981	80	2	0	N	0	1	1	379
1	1786	80	4	0	N	0	0	1	363
1	2444	80	5	0	N	1	0	0	388
1	2991	80	6	0	N	0	1	0	286
1	283	81	0	1	N	0	0	2	23
1	982	81	2	1	N	0	2	1	271
1	1796	81	4	1	N	1	0	2	464
1	2395	81	5	1	N	0	0	0	274
1	3001	81	6	1	N	0	0	0	97
1	287	83	0	1	N	0	2	2	49
1	1090	83	2	1	N	0	1	0	103
1	1896	83	4	1	I	0	1	0	10
1	2486	83	5	1	N	1	0	1	206
1	3019	83	6	1	N	0	1	1	221
1	310	88	0	0	N	0	0	0	88
1	1137	88	2	0	N	2	0	0	116
1	1787	88	4	0	N	0	0	0	133
1	2427	88	5	0	N	0	0	0	385
1	3078	88	6	0	N	0	0	0	424
1	311	89	0	1	N	2	4	2	186
1	1138	89	2	1	N	0	0	1	77
1	1777	89	4	1	N	1	2	1	288
1	2428	89	5	1	N	0	0	0	155
1	3046	89	6	1	N	0	0	0	90
1	312	90	0	0	N	3	4	1	514
1	1139	90	2	0	N	0	1	1	197
1	1778	90	4	0	N	0	0	0	389
1	2415	90	5	0	N	1	0	0	397
1	3056	90	6	0	N	0	0	0	242
1	314	92	0	1	N	4	4	5	425
1	1140	92	2	1	N	0	0	0	423
1	1788	92	4	1	N	0	0	0	586
1	2456	92	5	1	N	0	0	1	504
1	3197	92	6	1	N	0	0	0	525
1	317	95	0	1	N	0	0	2	131
1	1142	95	2	1	N	0	0	0	63
1	1789	95	4	1	N	0	2	0	247
1	2493	95	5	1	N	1	0	0	433
1	3008	95	6	1	N	0	0	0	318
1	318	96	0	1	N	2	1	3	457
1	1143	96	2	1	N	0	0	0	100
1	1779	96	4	1	N	1	1	0	438
1	2417	96	5	1	N	1	4	5	291
1	2819	96	R	1	N	1	3	0	567
1	2999	96	6	1	N	1	0	0	227
1	319	97	0	0	N	4	4	5	269
1	1144	97	2	0	N	0	1	0	256
1	1790	97	4	0	N	0	0	0	379
1	2457	97	5	0	N	3	6	2	220
1	3030	97	6	0	N	0	0	1	508
1	320	98	0	1	N	5	3	3	89
1	1145	98	2	1	N	0	0	2	334
1	1897	98	4	1	N	2	1	0	262
1	2458	98	5	1	N	1	4	2	350
1	3201	98	6	1	N	0	1	0	429
1	321	99	0	1	N	2	1	3	227
1	1146	99	2	1	N	0	2	1	56
1	1791	99	4	1	N	2	1	2	174
1	2429	99	5	1	N	0	0	0	224
1	2844	99	R	1	N	0	0	0	486
1	2994	99	6	1	N	0	0	0	82
1	324	102	0	0	N	2	1	1	99
1	1148	102	2	0	N	0	0	1	88
1	1780	102	4	0	N	0	0	0	272
1	2460	102	5	0	N	1	1	0	275
1	3028	102	6	0	N	0	1	0	488
1	325	103	0	1	N	2	2	2	401
1	1149	103	2	1	N	0	0	0	265
1	2260	103	4	1	N	0	0	3	330
1	2494	103	5	1	N	0	0	0	573
1	3037	103	6	1	N	1	0	0	659
1	327	105	0	0	N	0	1	2	149
1	1151	105	2	0	I	0	0	0	6
1	1781	105	4	0	N	0	0	0	212
1	2445	105	5	0	N	1	1	0	138
1	330	108	0	0	N	0	3	0	208
1	1152	108	2	0	N	0	0	0	65
1	1898	108	4	0	I	0	0	0	9
1	2503	108	5	0	N	0	1	0	280
1	3029	108	6	0	N	0	0	1	382
1	332	110	0	0	N	2	4	5	269
1	1153	110	2	0	N	0	1	30	14
1	1793	110	4	0	N	0	0	0	310
1	2496	110	5	0	N	0	1	0	635
1	3044	110	6	0	N	8	5	8	398
1	336	112	0	0	N	0	0	0	126
1	1159	112	2	0	N	0	0	1	143
1	1818	112	4	0	N	0	0	1	72
1	2431	112	5	0	N	0	0	0	305
1	3200	112	6	0	N	0	0	0	223
1	338	114	0	0	N	0	0	1	453
1	1160	114	2	0	N	0	0	0	386
1	1819	114	4	0	N	0	1	0	374
1	2446	114	5	0	N	0	0	0	685
1	3067	114	6	0	N	0	0	0	665
1	341	117	0	1	N	1	0	2	368
1	1162	117	2	1	N	0	0	0	236
1	1821	117	4	1	N	0	0	0	304
1	2426	117	5	1	N	0	0	0	371
1	3068	117	6	1	N	0	0	0	331
1	344	120	0	1	N	0	2	0	443
1	1164	120	2	1	N	0	2	0	181
1	1834	120	4	1	N	0	0	0	160
1	2432	120	5	1	N	0	0	0	102
1	3079	120	6	1	N	0	0	3	148
1	345	121	0	0	N	0	0	1	320
1	1165	121	2	0	N	1	3	1	200
1	1823	121	4	0	N	0	1	0	229
1	2447	121	5	0	N	0	1	0	319
1	3047	121	6	0	N	0	0	0	285
1	350	123	0	1	N	2	0	0	435
1	1166	123	2	1	N	0	0	1	178
1	1824	123	4	1	N	0	2	1	112
1	2433	123	5	1	N	0	2	0	270
1	3054	123	6	1	N	3	2	0	356
1	353	126	0	0	N	0	0	2	427
1	1167	126	2	0	N	0	0	0	131
1	1835	126	4	0	N	1	1	0	121
1	2471	126	5	0	N	1	0	0	214
1	3203	126	6	0	N	0	0	2	300
1	354	127	0	0	N	0	1	0	175
1	1168	127	2	0	N	0	0	0	78
1	1825	127	4	0	N	0	0	0	76
1	2517	127	5	0	N	0	1	3	463
1	3075	127	6	0	N	0	0	0	387
1	355	128	0	0	N	0	2	3	428
1	1169	128	2	0	N	3	0	5	237
1	1836	128	4	0	N	3	2	4	103
1	2510	128	5	0	N	1	4	1	210
1	3069	128	6	0	N	0	0	0	169
1	357	130	0	1	N	2	1	2	212
1	1170	130	2	1	N	0	0	0	180
1	1827	130	4	1	N	0	1	1	111
1	2448	130	5	1	N	0	1	0	390
1	3011	130	6	1	N	0	0	1	403
1	358	131	0	0	N	0	0	0	255
1	1171	131	2	0	N	0	0	0	163
1	1828	131	4	0	N	0	1	0	252
1	2449	131	5	0	N	0	0	0	233
1	3102	131	6	0	N	0	0	0	264
1	361	134	0	1	N	1	0	1	272
1	1512	134	2	1	N	0	0	0	217
1	1842	134	4	1	N	0	0	0	199
1	2491	134	5	1	N	0	0	0	186
1	3012	134	6	1	N	0	0	1	380
1	365	138	0	1	N	0	1	0	193
1	1173	138	2	1	N	0	0	1	60
1	1830	138	4	1	N	2	0	0	175
1	2434	138	5	1	N	0	0	0	269
1	3013	138	6	1	N	0	0	1	291
1	377	140	0	0	N	4	0	7	366
1	1179	140	2	0	N	0	0	0	387
1	1859	140	4	0	N	0	0	0	96
1	2468	140	5	0	N	0	0	3	371
1	3025	140	6	0	N	0	0	1	594
1	378	141	0	1	N	1	0	1	192
1	1180	141	2	1	N	1	0	0	347
1	1844	141	4	1	N	0	0	0	235
1	2419	141	5	1	N	1	0	2	338
1	3014	141	6	1	N	0	0	0	433
1	379	142	0	0	N	1	1	2	177
1	1566	142	2	0	N	0	0	0	257
1	1845	142	4	0	N	0	0	0	160
1	381	144	0	0	N	0	1	2	244
1	1181	144	2	0	N	0	0	1	253
1	2183	144	U	0	N	0	0	1	123
1	2420	144	5	0	N	1	0	0	372
1	3050	144	6	0	N	0	1	0	143
1	382	145	0	1	N	6	1	0	203
1	1182	145	2	1	N	0	0	0	96
1	383	146	0	1	N	1	0	0	266
1	1131	146	1X	1	N	0	0	0	333
1	1421	146	2	1	N	1	0	3	138
1	1856	146	4	1	N	0	0	0	183
1	2504	146	5	1	N	0	0	0	60
1	3082	146	6	1	N	0	0	1	322
1	384	147	0	0	N	3	0	1	325
1	1183	147	2	0	N	0	0	0	322
1	1846	147	4	0	N	1	0	0	204
1	2452	147	5	0	N	1	0	0	138
1	3196	147	6	0	N	0	0	0	436
1	386	149	0	1	N	0	0	0	310
1	1185	149	2	1	N	0	0	0	254
1	388	151	0	0	N	0	0	0	223
1	1187	151	2	0	N	0	2	0	30
1	1848	151	4	0	N	0	1	0	178
1	2511	151	5	0	N	0	3	0	278
1	389	152	0	1	N	2	0	1	333
1	1188	152	2	1	N	0	0	0	107
1	1849	152	4	1	N	0	0	0	318
1	2505	152	5	1	N	1	0	1	245
1	3015	152	6	1	N	3	0	1	400
1	390	153	0	0	N	0	2	0	239
1	1189	153	2	0	N	0	1	0	195
1	1850	153	4	0	N	0	0	0	132
1	2430	153	5	0	N	0	0	0	193
1	3061	153	6	0	N	1	0	0	355
1	391	154	0	0	N	1	1	3	365
1	1513	154	2	0	N	0	0	0	248
1	1851	154	4	0	N	0	0	0	177
1	2506	154	5	0	N	0	0	0	323
1	3195	154	6	0	N	0	0	0	327
1	392	155	0	0	N	0	0	0	472
1	1190	155	2	0	N	0	0	0	177
1	1855	155	4	0	N	0	0	0	142
1	2498	155	5	0	N	2	2	0	705
1	3016	155	6	0	N	1	0	0	561
1	395	158	0	1	N	1	2	0	335
1	1191	158	2	1	N	0	0	0	390
1	1852	158	4	1	N	0	0	0	316
1	396	159	0	0	N	0	0	0	45
1	1092	159	2	0	N	0	0	0	159
1	1797	159	4	0	N	0	0	1	148
1	2410	159	5	0	N	0	0	0	319
1	3045	159	6	0	N	0	0	0	349
1	397	160	0	1	N	0	0	0	197
1	1093	160	2	1	N	0	0	0	186
1	399	162	0	0	N	0	0	0	118
1	1095	162	2	0	N	0	0	0	268
1	1799	162	4	0	N	0	0	0	375
1	2453	162	5	0	N	1	0	0	155
1	3039	162	6	0	N	0	0	2	729
1	400	163	0	0	N	0	0	0	174
1	1096	163	2	0	N	0	0	0	278
1	1800	163	4	0	N	1	1	0	312
1	2548	163	5	0	N	0	0	0	414
1	401	164	0	1	N	0	0	0	252
1	1097	164	2	1	N	1	0	0	135
1	1801	164	4	1	N	0	1	1	366
1	2403	164	5	1	I	0	0	0	12
1	3073	164	6	1	N	0	0	0	168
1	404	167	0	1	N	0	0	1	157
1	1098	167	2	1	N	3	6	1	263
1	1837	167	4	1	N	2	0	1	92
1	2422	167	5	1	N	0	1	1	321
1	407	170	0	1	N	0	4	2	86
1	1192	170	2	1	N	0	0	1	198
1	1853	170	4	1	N	0	3	0	198
1	2518	170	5	1	N	0	1	1	128
1	408	171	0	0	N	0	0	0	188
1	1100	171	2	0	N	0	0	0	274
1	1802	171	4	0	N	0	0	0	401
1	2472	171	5	0	N	0	0	0	406
1	3198	171	6	0	N	0	0	0	433
1	409	172	0	1	N	0	0	0	371
1	1101	172	2	1	N	1	0	0	233
1	1763	172	4	1	N	0	0	0	395
1	2461	172	5	1	N	0	0	0	246
1	3070	172	6	1	N	0	0	0	320
1	412	175	0	0	N	0	0	0	220
1	1567	175	2	0	N	0	0	0	251
1	1876	175	4	0	N	0	0	0	242
1	2512	175	5	0	N	0	3	1	251
1	415	178	0	1	N	1	1	1	551
1	1209	178	2	1	N	0	0	0	266
1	1878	178	4	1	N	0	0	0	211
1	2441	178	5	1	N	1	0	1	371
1	3004	178	6	1	N	0	0	0	202
1	417	180	0	1	N	0	1	0	497
1	1102	180	2	1	N	0	0	0	274
1	1794	180	4	1	N	0	0	0	254
1	2454	180	5	1	N	0	0	0	260
1	3020	180	6	1	N	1	0	0	302
1	419	182	0	0	N	0	0	0	381
1	1103	182	2	0	N	1	0	1	188
1	1803	182	4	0	N	0	0	0	296
1	420	183	0	0	N	0	1	0	296
1	1568	183	2	0	N	0	0	0	355
1	1879	183	4	0	N	0	1	0	266
1	2507	183	5	0	N	0	1	0	658
1	3083	183	6	0	N	0	0	0	569
1	421	184	0	1	N	0	0	0	159
1	1193	184	2	1	N	0	0	0	224
1	1857	184	4	0	N	2	0	0	24
1	2549	184	5	1	N	0	1	2	89
1	3380	184	6	1	I	0	0	0	3
1	422	185	0	1	N	0	2	2	242
1	1154	185	2	1	N	1	0	0	93
1	424	187	0	1	N	0	2	1	286
1	1155	187	2	1	N	0	0	0	90
1	1839	187	4	1	N	0	0	0	88
1	2487	187	5	1	N	2	0	0	317
1	3027	187	6	1	N	1	3	0	343
1	425	188	0	0	N	0	0	1	279
1	1522	188	2	0	N	0	0	1	292
1	1959	188	4	0	N	2	0	1	90
1	2513	188	5	0	N	1	3	0	367
1	2918	188	R	0	N	1	0	0	341
1	3204	188	6	0	N	0	0	0	242
1	426	189	0	1	N	0	0	0	249
1	1104	189	2	1	N	0	1	0	171
1	1804	189	4	1	N	0	0	0	334
1	2462	189	5	1	N	0	0	0	169
1	427	190	0	0	N	0	0	0	135
1	1105	190	2	0	N	0	0	0	140
1	1805	190	4	0	N	0	0	1	174
1	2499	190	5	0	N	0	0	0	237
1	3021	190	6	0	N	0	0	0	201
1	428	191	0	1	N	0	0	0	298
1	1106	191	2	1	N	0	0	0	162
1	1806	191	4	1	N	1	0	0	227
1	2405	191	5	1	N	0	0	0	191
1	3053	191	6	1	N	1	0	0	116
1	429	192	0	1	N	0	1	0	294
1	1210	192	2	1	N	0	0	0	103
1	2252	192	4	1	N	1	0	0	233
1	2488	192	5	1	N	1	0	2	212
1	3022	192	6	1	N	2	0	0	451
1	431	194	0	1	N	0	0	0	379
1	1290	194	2	1	N	0	0	0	96
1	1960	194	4	1	N	0	0	0	142
1	3093	194	6	1	N	0	0	0	378
1	434	197	0	0	N	0	0	0	426
1	1212	197	2	0	N	0	0	1	429
1	1880	197	4	0	N	0	0	0	179
1	2703	197	5	0	N	0	0	0	241
1	3031	197	6	0	N	1	0	0	234
1	435	198	0	1	N	0	0	0	558
1	1213	198	2	1	N	0	0	0	585
1	1869	198	4	1	N	1	0	0	454
1	2514	198	5	1	N	1	0	1	513
1	436	199	0	0	N	0	0	1	359
1	1214	199	2	0	N	0	0	0	211
1	1870	199	4	0	N	1	1	2	97
1	2515	199	5	0	N	1	1	0	318
1	2990	199	6	0	N	0	0	0	195
1	437	200	0	0	N	1	2	2	79
1	1215	200	2	0	N	0	0	0	108
1	2232	200	4	0	N	0	0	1	53
1	2500	200	5	0	N	0	0	0	329
1	3023	200	6	0	N	0	0	0	234
1	438	201	0	0	N	1	1	1	354
1	1216	201	2	0	N	1	0	1	219
1	1961	201	4	0	N	0	1	0	338
1	2508	201	5	0	N	0	1	3	256
1	3024	201	6	0	N	0	0	0	411
1	440	203	0	1	N	0	0	1	186
1	1217	203	2	1	N	0	1	0	179
1	1871	203	4	1	N	1	0	1	168
1	2469	203	5	1	N	0	0	0	186
1	441	204	0	1	N	0	0	1	409
1	1218	204	2	1	N	0	0	1	182
1	1872	204	4	1	N	0	1	2	182
1	2489	204	5	1	N	0	1	0	450
1	3017	204	6	1	N	0	0	0	551
1	447	208	0	0	N	0	2	1	438
1	1174	208	2	0	N	0	4	1	112
1	1900	208	4	0	N	0	4	1	73
1	2509	208	5	0	N	0	1	0	308
1	3040	208	6	0	N	0	2	0	616
1	449	210	0	1	N	0	1	0	387
1	1175	210	2	1	N	1	0	0	179
1	1840	210	4	1	N	0	0	0	145
1	2435	210	5	1	N	4	2	2	238
1	3041	210	6	1	N	1	1	1	748
1	450	211	0	0	N	2	1	0	426
1	1207	211	2	0	N	0	0	0	216
1	1854	211	4	0	N	1	3	0	155
1	2442	211	5	0	N	2	1	0	351
1	3042	211	6	0	N	0	0	0	450
1	502	216	0	1	N	0	0	0	110
1	1227	216	2	1	N	0	0	0	49
1	1901	216	4	1	N	2	0	0	43
1	530	217	0	1	N	1	0	0	362
1	1228	217	2	1	N	0	1	0	349
1	1881	217	4	1	N	0	1	1	365
1	532	219	0	1	N	0	0	0	354
1	1229	219	2	1	N	0	0	0	348
1	1882	219	4	1	N	0	0	1	240
1	2555	219	5	1	N	1	0	0	443
1	533	220	0	0	N	0	0	0	149
1	1230	220	2	0	N	0	0	1	250
1	2556	220	5	0	N	0	0	0	161
1	535	222	0	0	N	1	1	1	84
1	1231	222	2	0	N	0	0	0	177
1	1883	222	4	0	N	1	1	2	62
1	2443	222	5	0	N	1	1	2	276
1	3076	222	6	0	N	1	0	0	535
1	536	223	0	1	N	1	0	2	394
1	1232	223	2	1	N	0	0	0	307
1	1884	223	4	1	N	1	0	0	222
1	2501	223	5	1	N	0	0	0	553
1	3084	223	6	1	N	1	0	0	499
1	537	224	0	0	N	0	0	0	203
1	1233	224	2	0	N	0	0	0	158
1	1885	224	4	0	N	0	0	0	83
1	2502	224	5	0	N	0	0	0	297
1	2971	224	6	0	I	0	0	0	14
1	603	225	0	1	N	0	0	0	128
1	1237	225	2	1	N	1	0	0	471
1	2225	225	4	1	N	0	0	0	109
1	2558	225	5	1	N	0	0	0	91
1	609	228	0	0	N	0	0	1	196
1	1422	228	2	0	N	0	0	1	165
1	2019	228	4	0	N	0	0	0	232
1	2464	228	5	0	N	0	1	1	116
1	631	236	0	1	N	0	2	0	472
1	1301	236	2	1	N	0	0	0	313
1	985	238	0	1	N	0	0	2	194
1	1349	238	2	1	N	0	3	4	77
1	2230	238	4	1	N	0	1	1	109
1	2718	238	5	1	N	0	1	0	162
1	1	240	0	0	N	0	1	0	121
1	181	240	2	0	N	0	0	0	107
1	1611	240	4	0	N	0	0	0	27
1	2272	240	5	0	N	0	0	2	548
1	2	241	0	0	N	0	0	0	237
1	1913	241	4	0	N	0	0	1	227
1	2273	241	5	0	N	0	2	0	457
1	11	242	0	0	N	0	0	0	289
1	267	242	2	0	N	0	1	0	274
1	1612	242	4	0	N	0	0	0	108
1	2281	242	5	0	N	0	0	2	389
1	2873	242	6	0	N	0	1	0	232
1	5	243	0	1	N	0	0	2	507
1	182	243	2	1	N	0	0	4	192
1	1613	243	4	1	N	0	0	1	180
1	2264	243	5	1	N	0	1	1	490
1	2874	243	6	1	N	1	0	2	203
1	4	244	0	0	N	0	0	0	294
1	268	244	2	0	N	0	0	0	167
1	1614	244	4	0	I	0	0	0	15
1	2265	244	5	0	N	1	2	1	492
1	2875	244	6	0	N	1	0	0	407
1	23	246	0	0	N	0	0	0	255
1	187	246	2	0	N	1	0	0	34
1	1628	246	4	0	N	0	0	0	207
1	2279	246	5	0	N	0	0	0	265
1	16	247	0	0	N	0	0	0	288
1	597	247	2	0	N	0	0	0	303
1	1619	247	4	0	N	0	0	0	167
1	2269	247	5	0	N	0	1	2	368
1	2876	247	6	0	N	0	0	0	247
1	24	248	0	1	N	0	1	0	314
1	188	248	2	1	N	0	0	0	163
1	1620	248	4	1	N	1	0	0	128
1	2397	248	5	1	N	0	0	0	236
1	2890	248	6	1	N	0	0	0	377
1	17	249	0	1	N	0	0	0	302
1	507	249	2	1	N	0	0	0	345
1	1621	249	4	1	N	0	0	0	173
1	2653	249	5	1	N	0	0	0	213
1	30	250	0	1	N	0	1	0	364
1	297	250	2	1	N	0	0	0	265
1	1664	250	4	1	N	0	1	0	211
1	35	251	0	1	N	0	0	0	170
1	334	251	2	1	N	0	3	2	322
1	1651	251	4	1	N	0	0	0	178
1	2854	251	5	1	I	15	9	7	423
1	2880	251	6	1	N	1	0	0	297
1	551	252	0	0	N	1	0	0	149
1	1442	252	2	0	N	0	0	0	100
1	2253	252	4	0	N	0	0	0	295
1	2534	252	5	0	N	0	1	0	237
1	3134	252	6	0	N	0	0	0	421
1	553	254	0	1	N	0	0	0	110
1	1443	254	2	1	N	0	0	0	155
1	1914	254	4	1	N	0	0	0	255
1	2535	254	5	1	N	0	0	0	104
1	3104	254	6	1	N	0	0	0	449
1	554	255	0	0	N	0	0	0	115
1	1444	255	2	0	N	0	0	0	319
1	2060	255	4	0	N	0	0	1	239
1	2536	255	5	0	N	0	0	0	163
1	3133	255	6	0	N	1	0	0	295
1	555	256	0	0	N	0	0	0	151
1	1445	256	2	0	N	0	2	1	331
1	1915	256	4	0	N	0	0	0	241
1	2537	256	5	0	N	0	2	0	256
1	3096	256	6	0	N	0	0	0	310
1	556	257	0	1	I	90	56	77	172
1	645	257	1X	1	N	1	2	1	174
1	1297	257	2	1	N	0	0	0	81
1	1930	257	4	1	N	0	0	0	244
1	2864	257	5	1	N	0	2	0	435
1	3331	257	6	1	N	0	0	0	116
1	560	261	0	0	N	0	0	0	203
1	1447	261	2	0	N	0	0	1	95
1	1917	261	4	0	N	0	0	0	78
1	2539	261	5	0	N	0	0	0	91
1	3105	261	6	0	N	0	0	0	31
1	561	262	0	1	N	2	0	0	433
1	1448	262	2	1	N	0	2	1	177
1	1918	262	4	1	N	0	0	1	201
1	2540	262	5	1	I	0	0	0	19
1	3103	262	6	1	N	0	0	0	139
1	563	264	0	1	N	0	0	0	306
1	1449	264	2	1	N	0	0	0	341
1	1919	264	4	1	N	0	0	0	314
1	2541	264	5	1	N	0	0	0	194
1	3106	264	6	1	N	1	5	2	29
1	564	265	0	0	N	0	1	0	354
1	1450	265	2	0	N	0	0	0	347
1	1920	265	4	0	N	1	0	1	546
1	2542	265	5	0	N	0	1	3	658
1	3107	265	6	0	N	3	0	0	520
1	565	266	0	1	N	0	0	0	240
1	1451	266	2	1	N	0	0	0	226
1	1921	266	4	1	N	0	0	0	298
1	2543	266	5	1	N	1	1	0	260
1	3108	266	6	1	N	0	0	2	455
1	566	267	0	0	N	1	0	0	226
1	1452	267	2	0	N	0	0	0	163
1	1922	267	4	0	N	1	0	0	272
1	2544	267	5	0	N	3	0	0	29
1	3126	267	6	0	N	0	0	0	435
1	567	268	0	1	N	0	0	0	79
1	1453	268	2	1	N	0	0	1	113
1	1923	268	4	1	N	0	0	0	253
1	2545	268	5	1	N	0	0	0	137
1	3095	268	6	1	N	0	0	1	207
1	568	269	0	1	N	1	1	0	116
1	1454	269	2	1	N	0	0	0	194
1	1924	269	4	1	N	0	2	0	242
1	2546	269	5	1	N	0	0	0	117
1	3167	269	6	1	N	0	0	0	117
1	569	270	0	1	N	0	1	1	166
1	1455	270	2	1	N	0	0	0	68
1	1925	270	4	1	N	0	0	0	148
1	2547	270	5	1	N	0	1	0	139
1	3109	270	6	1	N	2	1	0	486
1	570	271	0	1	N	0	0	0	109
1	1242	271	2	1	N	0	0	0	184
1	1932	271	4	1	N	0	0	0	257
1	2865	271	5	1	N	3	0	0	422
1	3097	271	6	1	N	0	0	0	358
1	571	272	0	1	N	0	0	0	316
1	1524	272	2	1	N	0	1	0	252
1	2238	272	4	1	N	1	0	3	442
1	2572	272	5	1	N	0	0	0	230
1	3168	272	6	1	N	0	0	0	161
1	572	273	0	1	N	0	0	1	183
1	1241	273	2	1	N	0	0	0	309
1	1978	273	4	1	N	0	0	0	294
1	2583	273	5	1	N	0	0	1	491
1	3137	273	6	1	N	0	0	0	279
1	573	274	0	1	N	0	1	0	117
1	1552	274	2	1	N	0	0	0	226
1	1933	274	4	1	N	0	0	0	338
1	2584	274	5	1	N	1	0	0	315
1	575	276	0	1	N	0	0	0	156
1	1243	276	2	1	N	0	1	1	423
1	1934	276	4	1	N	1	0	1	194
1	2585	276	5	1	N	0	0	0	315
1	3138	276	6	1	N	0	0	0	187
1	576	277	0	1	N	0	0	0	229
1	1515	277	2	1	N	0	0	0	267
1	1926	277	4	1	N	0	0	0	230
1	2573	277	5	1	N	0	0	0	297
1	3110	277	6	1	N	1	0	0	380
1	579	280	0	0	N	0	0	0	146
1	1456	280	2	0	N	0	2	0	280
1	1927	280	4	0	N	0	0	0	225
1	2574	280	5	0	N	0	1	0	120
1	3136	280	6	0	N	0	0	0	72
1	580	281	0	0	N	0	1	0	118
1	1244	281	2	0	N	0	0	0	114
1	1935	281	4	0	N	0	0	0	380
1	2586	281	5	0	N	0	0	0	174
1	3139	281	6	0	N	0	0	0	234
1	581	282	0	0	N	0	0	1	176
1	1525	282	2	0	N	0	0	1	85
1	2017	282	4	0	N	1	0	1	215
1	2575	282	5	0	N	0	0	0	152
1	3128	282	6	0	N	0	0	0	357
1	582	283	0	0	N	0	1	1	200
1	1516	283	2	0	N	1	0	2	248
1	1928	283	4	0	N	0	0	0	145
1	2576	283	5	0	N	1	0	0	230
1	3111	283	6	0	N	1	0	0	365
1	583	284	0	1	N	0	0	0	127
1	1570	284	2	1	N	1	0	0	140
1	584	285	0	0	N	0	2	0	244
1	1245	285	2	0	N	0	0	0	247
1	1936	285	4	0	N	0	0	1	309
1	2848	285	5	0	N	0	0	0	519
1	585	286	0	0	N	0	0	0	287
1	1299	286	2	0	N	0	0	2	257
1	2254	286	4	0	N	0	1	0	274
1	2866	286	5	0	N	0	0	0	279
1	3127	286	6	0	N	0	2	0	459
1	586	287	0	1	N	1	0	0	64
1	1591	287	2	1	N	1	1	1	288
1	2062	287	4	1	N	3	0	0	100
1	2577	287	5	1	N	0	1	0	138
1	3125	287	6	1	N	2	0	0	352
1	588	289	0	0	N	0	3	1	111
1	1592	289	2	0	N	0	2	2	232
1	2255	289	4	0	N	0	1	1	452
1	2578	289	5	0	N	0	1	0	121
1	3112	289	6	0	N	0	0	0	362
1	589	290	0	0	N	0	0	0	74
1	1246	290	2	0	N	1	2	3	224
1	1937	290	4	0	N	0	0	0	175
1	2587	290	5	0	N	0	1	0	281
1	3141	290	6	0	N	0	0	0	141
1	590	291	0	1	N	0	0	0	110
1	1571	291	2	1	N	0	0	0	257
1	2256	291	4	1	N	0	1	0	345
1	2579	291	5	1	N	0	0	1	320
1	3118	291	6	1	N	1	0	1	523
1	591	292	0	1	N	0	0	1	96
1	1247	292	2	1	N	0	0	0	175
1	1938	292	4	1	N	0	0	0	254
1	2588	292	5	1	N	0	0	0	169
1	3135	292	6	1	N	0	0	0	100
1	620	294	0	0	N	1	1	1	404
1	1248	294	2	0	N	0	0	0	166
1	2044	294	4	0	N	0	0	1	329
1	2724	294	5	0	I	7	5	4	0
1	3122	294	6	0	N	0	0	0	306
1	621	295	0	0	N	1	0	0	333
1	1249	295	2	0	N	0	0	0	315
1	2045	295	4	0	N	0	0	0	355
1	2620	295	5	0	N	0	0	0	323
1	3220	295	6	0	N	0	0	0	134
1	623	297	0	0	N	0	4	0	519
1	1250	297	2	0	N	0	2	0	115
1	1939	297	4	0	N	0	0	0	221
1	2621	297	5	0	N	0	1	0	308
1	3130	297	6	0	N	2	1	3	385
1	625	299	0	0	N	0	0	1	435
1	1300	299	2	0	N	0	0	0	302
1	1940	299	4	0	N	0	0	0	283
1	2242	299	U	0	N	0	0	2	125
1	2251	299	U	0	N	0	0	1	387
1	2725	299	5	0	N	0	0	0	335
1	3132	299	6	0	N	0	1	0	492
1	627	301	0	0	N	0	0	0	258
1	1251	301	2	0	N	0	2	1	131
1	1941	301	4	0	N	1	0	0	345
1	2580	301	5	0	N	0	0	0	266
1	3113	301	6	0	N	0	1	2	351
1	628	302	0	1	N	0	2	2	346
1	1252	302	2	1	N	0	0	0	272
1	1942	302	4	1	N	2	0	0	319
1	2589	302	5	1	N	3	0	1	276
1	3142	302	6	1	N	0	0	0	155
1	629	303	0	1	N	0	0	0	230
1	1253	303	2	1	N	0	0	0	135
1	1943	303	4	1	N	0	0	0	214
1	2867	303	5	1	N	0	0	0	363
1	630	304	0	1	N	0	0	0	322
1	1254	304	2	1	N	0	0	0	228
1	1944	304	4	1	N	0	0	0	314
1	2622	304	5	1	N	0	0	0	300
1	3143	304	6	1	N	0	0	0	273
1	632	305	0	0	N	2	0	0	486
1	1255	305	2	0	N	0	0	0	339
1	1945	305	4	0	N	0	0	0	368
1	2590	305	5	0	N	0	0	0	343
1	3410	305	6	0	N	0	0	0	56
1	633	306	0	1	N	0	1	0	210
1	1553	306	2	1	N	0	0	0	138
1	1946	306	4	1	N	0	0	0	77
1	2591	306	5	1	N	0	0	1	321
1	634	307	0	1	N	1	2	0	428
1	1256	307	2	1	N	0	0	0	382
1	2046	307	4	1	N	0	0	0	601
1	2827	307	5	1	N	0	0	0	306
1	3146	307	6	1	N	1	2	0	429
1	635	308	0	1	N	0	0	0	307
1	1257	308	2	1	N	0	0	0	207
1	2047	308	4	1	N	0	0	0	198
1	2820	308	5	1	N	0	0	0	328
1	3145	308	6	1	N	0	0	0	113
1	766	311	0	0	N	0	0	0	57
1	1302	311	2	0	N	0	0	1	113
1	1979	311	4	0	N	0	0	0	211
1	2623	311	5	0	N	1	0	0	240
1	768	313	0	0	N	0	1	0	196
1	1517	313	2	0	N	0	0	0	187
1	1980	313	4	0	N	0	1	0	268
1	2624	313	5	0	N	0	0	0	260
1	3178	313	6	0	N	0	0	0	214
1	771	315	0	0	N	0	0	0	49
1	1304	315	2	0	N	0	0	0	207
1	2049	315	4	0	N	0	0	0	194
1	2626	315	5	0	N	0	1	0	103
1	3179	315	6	0	N	0	1	2	366
1	772	316	0	0	N	0	0	0	386
1	1305	316	2	0	N	0	0	0	234
1	2064	316	4	0	N	0	0	0	306
1	2627	316	5	0	N	1	0	1	324
1	3116	316	6	0	N	2	0	1	546
1	773	317	0	1	N	0	0	0	465
1	1306	317	2	1	N	0	0	2	162
1	2050	317	4	1	N	0	0	0	157
1	2628	317	5	1	N	0	1	0	311
1	3175	317	6	1	N	0	0	1	162
1	774	318	0	0	N	0	0	0	384
1	1307	318	2	0	N	0	0	0	101
1	2051	318	4	0	N	0	0	0	243
1	2629	318	5	0	N	0	0	0	179
1	3189	318	6	0	N	0	0	1	429
1	776	320	0	1	N	1	0	0	255
1	1308	320	2	1	N	0	1	0	108
1	2065	320	4	1	N	0	0	0	231
1	2630	320	5	1	N	0	0	0	277
1	3188	320	6	1	N	0	0	1	404
1	777	321	0	1	N	0	2	1	467
1	1309	321	2	1	N	0	0	1	219
1	2066	321	4	1	N	0	0	0	330
1	2631	321	5	1	N	1	0	0	433
1	3094	321	6	1	N	0	0	0	362
1	779	323	0	0	N	1	3	1	586
1	1310	323	2	0	N	0	2	0	222
1	2067	323	4	0	N	0	0	0	395
1	2632	323	5	0	N	0	1	1	297
1	3190	323	6	0	N	4	3	4	344
1	782	326	0	1	N	0	0	0	196
1	1311	326	2	1	N	0	0	0	237
1	2052	326	4	1	N	0	0	1	465
1	2764	326	5	1	N	1	2	0	220
1	3191	326	6	1	N	0	1	3	348
1	783	327	0	1	N	0	0	0	356
1	1312	327	2	1	N	0	1	1	163
1	2053	327	4	1	N	0	0	0	338
1	2633	327	5	1	N	0	0	1	104
1	3117	327	6	1	N	0	2	1	320
1	784	328	0	1	N	0	0	0	196
1	1313	328	2	1	N	0	0	0	288
1	2068	328	4	1	N	0	0	0	380
1	2634	328	5	1	N	0	0	0	284
1	3123	328	6	1	N	0	1	1	458
1	785	329	0	0	N	1	0	1	356
1	1518	329	2	0	N	1	0	0	227
1	2054	329	4	0	N	0	1	1	315
1	2635	329	5	0	N	0	0	0	242
1	786	330	0	1	N	0	0	0	304
1	1535	330	2	1	N	0	2	1	277
1	2055	330	4	1	N	0	0	0	87
1	2797	330	5	1	N	0	0	1	242
1	8	332	0	1	N	0	0	2	77
1	183	332	2	1	N	0	0	1	125
1	1615	332	4	1	N	0	0	0	44
1	2266	332	5	1	N	0	0	0	228
1	3373	332	6	1	I	0	0	1	2
1	6	333	0	1	N	0	0	0	87
1	184	333	2	1	N	0	0	0	88
1	1616	333	4	1	I	0	0	0	13
1	2285	333	5	1	N	0	0	0	141
1	2897	333	6	1	N	0	0	0	108
1	480	335	0	1	N	0	1	0	139
1	1221	335	2	1	N	0	0	1	61
1	1902	335	4	1	N	0	0	0	39
1	2551	335	5	1	N	1	0	0	499
1	3349	335	6	1	I	82	53	58	111
1	3379	335	U	1	N	0	0	0	31
1	481	336	0	0	N	0	1	0	226
1	1538	336	2	0	N	1	0	0	369
1	2262	336	4	0	N	0	4	1	254
1	2845	336	5	0	N	0	1	0	394
1	482	337	0	1	N	0	2	0	453
1	1523	337	2	1	N	1	0	0	342
1	1977	337	4	1	N	0	0	1	218
1	2618	337	5	1	N	0	0	0	132
1	3205	337	6	1	N	0	0	0	232
1	483	338	0	1	N	0	0	1	409
1	1583	338	2	1	N	0	0	0	443
1	2016	338	4	1	N	0	0	1	390
1	2552	338	5	1	N	0	0	0	411
1	484	339	0	1	N	1	0	0	120
1	1222	339	2	1	N	1	0	0	56
1	1912	339	4	1	N	1	0	0	77
1	2553	339	5	1	N	1	0	1	464
1	485	340	0	0	N	0	1	0	167
1	1240	340	2	0	N	0	0	0	113
1	2261	340	4	0	N	2	0	0	199
1	488	343	0	0	N	1	0	0	408
1	1223	343	2	0	N	1	0	1	256
1	489	344	0	1	N	1	0	0	117
1	1263	344	2	1	N	0	2	0	211
1	1903	344	4	1	N	0	0	1	104
1	2847	344	5	1	N	0	0	0	452
1	3262	344	6	1	N	1	0	0	128
1	490	345	0	0	N	2	1	0	207
1	1224	345	2	0	N	0	0	1	284
1	1873	345	4	0	N	1	1	2	113
1	2554	345	5	0	N	1	3	1	232
1	492	347	0	1	N	0	0	0	167
1	1225	347	2	1	N	0	0	0	29
1	1874	347	4	1	I	0	1	1	6
1	493	348	0	1	N	0	0	2	226
1	1226	348	2	1	N	0	0	0	263
1	1865	348	4	1	N	0	0	2	401
1	2516	348	5	1	N	2	1	2	391
1	3144	348	6	1	N	0	0	1	111
1	593	350	0	0	N	0	0	0	76
1	1539	350	2	0	N	2	1	2	168
1	2237	350	4	0	N	1	1	1	256
1	2846	350	5	0	N	1	0	1	470
1	3340	350	6	0	N	1	0	0	87
1	13	353	0	0	N	0	2	0	459
1	185	353	2	0	N	0	0	0	51
1	1617	353	4	0	N	0	0	0	302
1	2267	353	5	0	N	0	1	1	284
1	2914	353	6	0	N	1	0	0	302
1	14	354	0	0	N	0	0	0	428
1	186	354	2	0	N	0	2	2	376
1	1618	354	4	0	N	0	0	0	176
1	2268	354	5	0	N	0	0	0	406
1	2915	354	6	0	N	0	0	0	320
1	20	356	0	1	N	0	1	0	276
1	190	356	2	1	N	0	0	0	379
1	1623	356	4	1	N	0	0	0	144
1	2275	356	5	1	N	0	0	0	387
1	2887	356	6	1	N	1	2	0	440
1	45	357	0	1	N	0	0	0	489
1	516	357	2	1	N	0	0	0	344
1	1686	357	4	1	N	1	0	1	276
1	2312	357	5	1	N	1	1	2	411
1	2934	357	6	1	N	0	0	0	151
1	57	360	0	1	N	1	0	0	170
1	299	360	2	1	N	2	2	3	243
1	1638	360	4	1	I	0	1	1	0
1	2288	360	5	1	N	0	1	1	240
1	2901	360	6	1	N	0	0	1	319
1	47	361	0	0	N	0	0	1	477
1	300	361	2	0	N	0	0	0	231
1	1630	361	4	0	N	0	2	2	409
1	2287	361	5	0	N	0	0	1	431
1	2902	361	6	0	N	0	0	0	639
1	48	363	0	0	N	0	0	0	234
1	1678	363	4	0	N	0	1	0	112
1	2330	363	5	0	N	0	0	0	241
1	2903	363	6	0	N	1	0	0	350
1	59	368	0	1	N	0	0	1	293
1	301	368	2	1	N	4	1	2	510
1	1658	368	4	1	N	0	0	1	79
1	2326	368	5	1	N	0	0	1	416
1	60	369	0	1	N	0	0	0	146
1	517	369	2	1	N	0	0	0	37
1	1680	369	4	1	N	0	1	0	231
1	2313	369	5	1	N	0	0	0	173
1	2904	369	6	1	N	0	0	0	495
1	61	370	0	1	N	0	0	0	283
1	302	370	2	1	N	0	0	0	437
1	1640	370	4	1	N	0	1	0	213
1	2523	370	5	1	N	0	0	0	211
1	62	371	0	1	N	0	0	3	409
1	303	371	2	1	N	0	1	0	472
1	2239	371	4	1	N	0	1	0	257
1	65	374	0	1	N	0	0	0	363
1	518	374	2	1	N	0	0	0	126
1	1674	374	4	1	N	1	0	0	118
1	2308	374	5	1	N	0	0	0	516
1	2906	374	6	1	N	3	2	0	592
1	66	375	0	0	N	0	0	0	54
1	474	375	2	0	N	0	0	0	6
1	1665	375	4	0	N	0	0	0	64
1	2315	375	5	0	N	0	0	0	142
1	2907	375	6	0	N	0	2	0	177
1	67	376	0	0	N	0	0	1	204
1	519	376	2	0	N	0	0	0	70
1	1641	376	4	0	N	0	1	1	203
1	2852	376	5	0	N	0	1	2	118
1	2899	376	6	0	N	0	0	0	205
1	68	377	0	1	N	0	0	0	271
1	304	377	2	1	N	0	0	1	293
1	1631	377	4	1	N	1	1	0	132
1	2289	377	5	1	N	1	2	0	269
1	2908	377	6	1	N	0	0	0	441
1	70	378	0	1	N	1	1	0	245
1	347	378	2	1	N	0	0	0	403
1	1642	378	4	1	N	0	2	0	164
1	2290	378	5	1	N	0	0	0	138
1	2948	378	6	1	N	0	1	0	584
1	71	379	0	0	N	0	0	0	166
1	305	379	2	0	N	0	0	0	148
1	1887	379	4	0	N	0	0	1	39
1	72	380	0	0	N	0	0	2	130
1	306	380	2	0	N	0	1	2	197
1	1643	380	4	0	N	0	0	1	225
1	2284	380	5	0	N	0	0	1	342
1	2965	380	6	0	N	0	0	0	178
1	73	381	0	0	N	0	1	0	259
1	1888	381	4	0	N	0	0	1	140
1	2858	381	5	0	N	0	0	0	234
1	74	382	0	0	N	1	2	0	250
1	348	382	2	0	N	0	1	0	367
1	1644	382	4	0	N	0	1	0	317
1	2291	382	5	0	N	2	3	1	300
1	3086	382	6	0	N	0	1	0	50
1	77	385	0	0	N	0	0	0	135
1	349	385	2	0	N	0	0	0	433
1	1645	385	4	0	N	0	0	0	203
1	2292	385	5	0	N	0	1	0	155
1	2909	385	6	0	N	0	1	1	319
1	78	386	0	1	N	0	0	0	130
1	307	386	2	1	N	0	0	0	166
1	1646	386	4	1	N	1	5	1	200
1	2306	386	5	1	N	0	0	0	316
1	2910	386	6	1	N	0	0	0	348
1	80	388	0	1	N	0	0	3	78
1	2235	388	4	1	N	3	0	0	323
1	2347	388	5	1	N	0	0	0	215
1	3085	388	6	1	N	0	0	0	555
1	82	390	0	0	N	0	1	0	447
1	1238	390	2	0	N	0	1	1	307
1	1727	390	4	0	N	0	0	0	349
1	2309	390	5	0	N	0	0	0	334
1	2922	390	6	0	N	1	0	0	280
1	83	391	0	1	N	0	0	1	367
1	494	391	2	1	N	0	0	0	22
1	1667	391	4	1	N	1	0	0	48
1	2331	391	5	1	N	0	0	0	212
1	86	394	0	0	N	1	0	0	529
1	469	394	2	0	N	0	0	1	51
1	1687	394	4	0	N	0	1	0	286
1	2525	394	5	0	N	0	0	0	211
1	2936	394	6	0	N	0	0	0	54
1	87	395	0	0	N	0	2	1	403
1	495	395	2	0	N	0	0	3	172
1	1669	395	4	0	N	1	1	1	234
1	2316	395	5	0	N	0	0	0	281
1	2911	395	6	0	N	0	0	2	388
1	89	397	0	0	N	0	0	0	125
1	496	397	2	0	N	0	0	1	102
1	1670	397	4	0	N	0	0	0	166
1	2324	397	5	0	N	2	0	0	309
1	2924	397	6	0	N	0	0	0	297
1	90	398	0	1	N	1	0	0	196
1	508	398	2	1	N	0	0	0	183
1	1681	398	4	1	N	0	0	0	192
1	2317	398	5	1	N	0	0	0	139
1	92	400	0	0	N	0	1	0	381
1	510	400	2	0	N	0	0	0	263
1	1675	400	4	0	N	0	0	1	44
1	2325	400	5	0	N	1	0	2	488
1	95	402	0	0	N	0	0	0	290
1	475	402	2	0	N	0	0	1	202
1	1133	402	3	0	N	0	0	0	184
1	1746	402	4	0	N	0	1	0	317
1	2318	402	5	0	N	0	2	0	216
1	2925	402	6	0	N	0	0	1	394
1	96	403	0	1	N	0	0	0	343
1	511	403	2	1	N	0	0	0	139
1	1682	403	4	1	N	0	1	1	194
1	2319	403	5	1	N	0	0	0	333
1	97	404	0	0	N	0	0	0	408
1	478	404	2	0	N	0	1	0	310
1	1683	404	4	0	N	0	0	0	151
1	2320	404	5	0	N	0	1	0	344
1	2926	404	6	0	N	0	0	0	105
1	98	405	0	1	N	0	0	0	126
1	1551	405	2	1	N	0	1	0	138
1	2321	405	5	1	N	0	0	1	176
1	104	411	0	1	N	0	0	0	248
1	504	411	2	1	N	0	0	2	319
1	1685	411	4	1	N	0	1	1	182
1	2323	411	5	1	N	0	0	1	471
1	2928	411	6	1	N	0	0	1	264
1	109	412	0	0	N	0	0	0	215
1	498	412	2	0	N	0	0	0	144
1	1889	412	4	0	N	0	0	0	146
1	2327	412	5	0	N	0	0	1	369
1	110	413	0	1	N	0	1	3	314
1	505	413	2	1	N	0	0	0	177
1	1890	413	4	1	N	0	0	0	219
1	2332	413	5	1	N	0	0	3	350
1	111	414	0	1	N	0	0	0	90
1	506	414	2	1	N	0	0	1	207
1	1891	414	4	1	N	0	0	0	171
1	125	416	0	0	N	0	0	0	200
1	637	416	2	0	N	0	0	0	311
1	1728	416	4	0	N	0	0	1	261
1	2853	416	5	0	N	0	0	1	95
1	113	417	0	0	N	0	0	0	171
1	468	417	2	0	N	0	0	0	156
1	1688	417	4	0	N	0	1	0	195
1	2339	417	5	0	N	2	0	0	140
1	2912	417	6	0	N	0	0	0	415
1	115	420	0	1	N	0	0	0	422
1	467	420	2	1	N	2	0	0	179
1	1689	420	4	1	N	1	0	2	168
1	2328	420	5	1	N	1	1	1	445
1	2977	420	6	1	N	2	0	0	184
1	116	423	0	1	N	0	0	0	324
1	466	423	2	1	N	0	0	2	308
1	1690	423	4	1	N	0	0	0	350
1	118	425	0	1	N	0	0	1	283
1	476	425	2	1	N	0	0	0	21
1	1691	425	4	1	N	0	0	3	113
1	2333	425	5	1	N	0	1	0	286
1	2995	425	6	1	N	0	1	4	804
1	119	426	0	0	N	0	0	1	560
1	499	426	2	0	N	0	0	0	80
1	1692	426	4	0	N	2	0	0	509
1	120	427	0	0	N	0	0	0	484
1	500	427	2	0	N	0	0	0	179
1	1892	427	4	0	N	0	0	1	287
1	2329	427	5	0	N	0	2	2	537
1	2913	427	6	0	N	2	1	3	391
1	123	430	0	1	N	0	0	0	208
1	904	430	2	1	N	0	2	1	52
1	1729	430	4	1	N	0	1	0	260
1	2342	430	5	1	N	0	0	1	535
1	2937	430	6	1	N	0	1	0	26
1	129	434	0	1	N	0	1	0	267
1	1134	434	2	1	N	0	1	0	88
1	1693	434	4	1	N	1	0	0	190
1	131	436	0	1	N	0	0	0	185
1	1135	436	2	1	N	0	0	0	51
1	1694	436	4	1	N	0	0	1	146
1	2334	436	5	1	N	0	0	0	319
1	2956	436	6	1	N	0	0	0	189
1	134	439	0	1	N	0	0	0	289
1	512	439	2	1	N	0	0	0	84
1	1695	439	4	1	N	0	0	0	134
1	2335	439	5	1	N	0	0	0	334
1	136	441	0	0	N	0	0	0	155
1	513	441	2	0	N	0	0	0	259
1	1696	441	4	0	N	0	0	0	237
1	2336	441	5	0	N	0	0	2	91
1	2938	441	6	0	N	0	0	0	81
1	138	443	0	0	N	0	0	0	265
1	905	443	2	0	N	0	0	0	90
1	1764	443	4	0	N	1	0	1	113
1	2406	443	5	0	N	0	0	0	169
1	2939	443	6	0	N	0	0	0	109
1	142	444	0	0	N	0	0	0	332
1	1136	444	2	0	N	0	0	0	54
1	1697	444	4	0	N	0	0	0	300
1	2404	444	5	0	N	0	0	0	231
1	3032	444	6	0	N	0	0	0	359
1	140	446	0	0	N	0	0	0	467
1	1087	446	2	0	N	0	0	1	290
1	1807	446	4	0	N	1	0	0	176
1	2337	446	5	0	N	0	0	1	321
1	143	447	0	0	N	0	0	0	165
1	638	447	2	0	N	1	0	0	46
1	1747	447	4	0	N	0	0	0	211
1	2859	447	5	0	N	0	0	0	357
1	2941	447	6	0	N	0	0	1	21
1	2996	447	U	0	N	0	0	0	287
1	145	449	0	0	N	1	1	3	238
1	514	449	2	0	N	2	5	3	157
1	1893	449	4	0	N	0	0	0	79
1	2399	449	5	0	N	0	1	0	424
1	154	450	0	1	N	0	0	0	68
1	640	450	2	1	N	0	0	0	226
1	2229	450	4	1	N	0	0	0	67
1	2389	450	5	1	N	0	0	0	445
1	2881	450	6	1	N	1	0	0	176
1	159	451	0	0	N	0	0	1	252
1	641	451	2	0	N	0	0	0	184
1	1765	451	4	0	N	0	0	0	123
1	2526	451	5	0	N	0	0	0	164
1	160	452	0	1	N	0	0	0	270
1	810	452	2	1	N	0	0	0	277
1	2231	452	4	1	N	1	0	0	111
1	2363	452	5	1	N	2	0	1	600
1	163	455	0	0	N	0	0	0	211
1	812	455	2	0	N	0	0	0	193
1	1808	455	4	0	N	0	0	0	251
1	2365	455	5	0	N	0	0	0	374
1	2883	455	6	0	N	2	0	1	236
1	164	456	0	0	N	0	0	0	68
1	813	456	2	0	N	0	1	0	74
1	1719	456	4	0	N	0	0	0	234
1	2366	456	5	0	N	0	0	0	573
1	2969	456	6	0	N	0	0	0	495
1	165	457	0	0	N	0	0	1	232
1	814	457	2	0	N	0	0	1	354
1	2014	457	4	0	N	1	0	0	306
1	2390	457	5	0	N	0	0	0	389
1	167	459	0	0	N	0	0	0	227
1	815	459	2	0	N	0	0	0	493
1	2391	459	5	0	N	0	0	1	316
1	2966	459	6	0	N	0	1	0	678
1	168	460	0	1	N	0	0	0	309
1	816	460	2	1	N	0	2	0	497
1	1766	460	4	1	N	0	0	0	292
1	2950	460	6	1	N	0	0	0	493
1	170	462	0	0	N	0	1	1	207
1	817	462	2	0	N	0	0	0	263
1	1767	462	4	0	N	0	1	1	150
1	2856	462	5	0	N	0	0	0	356
1	3057	462	6	0	N	1	0	0	348
1	171	463	0	1	N	0	0	0	232
1	818	463	2	1	N	0	0	1	484
1	1809	463	4	1	N	1	0	1	232
1	2367	463	5	1	N	1	0	0	696
1	2884	463	6	1	N	1	0	0	165
1	172	464	0	1	N	0	0	0	141
1	986	464	2	1	N	1	0	0	113
1	1810	464	4	1	N	0	0	0	94
1	2529	464	5	1	N	2	1	1	125
1	174	466	0	0	N	0	0	0	113
1	819	466	2	0	N	0	0	0	201
1	1720	466	4	0	N	0	0	0	385
1	2368	466	5	0	N	1	0	3	463
1	2885	466	6	0	N	0	0	0	111
1	175	467	0	0	N	0	0	0	220
1	820	467	2	0	N	0	0	1	98
1	1721	467	4	0	N	0	0	0	258
1	2369	467	5	0	N	1	0	0	547
1	2951	467	6	0	N	0	0	0	162
1	176	468	0	1	N	1	0	0	358
1	821	468	2	1	N	0	0	0	263
1	1755	468	4	1	N	0	0	0	156
1	2370	468	5	1	N	0	0	0	608
1	2886	468	6	1	N	0	0	0	165
1	221	471	0	0	N	0	0	0	348
1	1088	471	2	0	N	2	0	0	292
1	1811	471	4	0	N	0	0	0	209
1	2411	471	5	0	N	2	1	1	331
1	3034	471	6	0	N	0	0	0	328
1	222	472	0	0	N	0	1	0	293
1	827	472	2	0	N	0	0	0	382
1	1732	472	4	0	N	2	0	1	343
1	2373	472	5	0	N	1	0	1	543
1	2952	472	6	0	N	0	0	2	240
1	223	473	0	1	N	0	0	0	278
1	828	473	2	1	N	0	2	3	304
1	1812	473	4	1	N	0	1	1	332
1	2374	473	5	1	N	1	0	1	577
1	3066	473	6	1	N	0	0	0	334
1	224	474	0	0	N	0	0	0	182
1	829	474	2	0	N	0	0	0	50
1	1733	474	4	0	N	0	0	0	292
1	2375	474	5	0	N	0	0	0	568
1	2953	474	6	0	N	0	0	2	261
1	225	475	0	0	N	0	2	0	134
1	987	475	2	0	N	2	0	0	291
1	3072	475	6	0	N	0	0	0	100
1	227	477	0	0	N	0	0	0	48
1	831	477	2	0	N	1	1	0	107
1	1734	477	4	0	N	0	0	0	190
1	2860	477	5	0	N	0	0	0	125
1	2947	477	6	0	N	0	0	0	51
1	228	478	0	1	N	0	0	0	278
1	832	478	2	1	N	0	0	1	328
1	1813	478	4	1	N	1	0	0	143
1	2377	478	5	1	N	0	0	1	385
1	3060	478	6	1	N	0	0	1	249
1	263	479	0	1	N	0	0	0	183
1	847	479	2	1	N	0	0	0	177
1	1831	479	4	1	N	1	0	0	94
1	2378	479	5	1	N	0	0	1	397
1	3400	479	6	1	N	0	0	0	195
1	278	481	0	1	N	1	0	1	39
1	988	481	2	1	N	0	0	0	363
1	1814	481	4	1	N	0	0	2	171
1	2528	481	5	1	N	0	0	1	454
1	285	482	0	1	N	0	2	2	20
1	1089	482	2	1	N	0	0	0	192
1	1815	482	4	1	N	2	0	1	200
1	2401	482	5	1	N	1	1	1	99
1	291	484	0	1	N	0	0	0	360
1	848	484	2	1	N	0	1	1	25
1	3080	484	6	1	N	0	0	0	379
1	292	485	0	0	N	0	1	0	101
1	1091	485	2	0	N	0	2	1	39
1	1816	485	4	0	N	0	0	0	20
1	2414	485	5	0	N	0	0	0	256
1	3399	485	6	0	N	2	2	3	215
1	295	488	0	1	N	0	1	1	443
1	849	488	2	1	N	0	0	0	191
1	2402	488	5	1	N	0	0	0	401
1	25	489	0	0	N	1	0	0	196
1	191	489	2	0	N	0	0	0	223
1	1624	489	4	0	N	1	1	1	101
1	2270	489	5	0	N	0	0	0	155
1	2916	489	6	0	N	0	0	1	185
1	19	491	0	1	N	0	0	0	169
1	192	491	2	1	N	0	0	1	400
1	1625	491	4	1	N	0	0	0	116
1	2277	491	5	1	N	0	1	0	127
1	2889	491	6	1	N	0	0	0	435
1	788	494	0	1	N	1	0	1	297
1	1315	494	2	1	N	0	0	0	105
1	2151	494	4	1	N	0	1	1	33
1	2661	494	5	1	N	0	0	0	150
1	3215	494	6	1	N	0	0	0	102
1	789	495	0	1	N	0	0	0	214
1	1316	495	2	1	N	0	0	0	201
1	2026	495	4	1	N	1	0	0	188
1	2662	495	5	1	N	0	0	1	290
1	3216	495	6	1	N	0	1	1	260
1	790	496	0	0	N	0	0	1	194
1	1317	496	2	0	N	0	0	0	55
1	2003	496	4	0	N	0	0	0	149
1	2663	496	5	0	N	0	2	1	100
1	3219	496	6	0	N	0	0	0	60
1	792	498	0	1	N	0	0	0	299
1	1318	498	2	1	N	0	0	0	78
1	2152	498	4	1	N	0	2	0	113
1	2664	498	5	1	N	0	0	1	75
1	3221	498	6	1	N	0	0	0	42
1	793	499	0	1	N	0	0	2	399
1	1319	499	2	1	N	0	0	0	72
1	795	501	0	0	N	1	0	0	208
1	1320	501	2	0	N	0	0	0	80
1	2153	501	4	0	N	2	0	0	200
1	2665	501	5	0	N	0	0	1	244
1	3222	501	6	0	N	0	0	0	139
1	796	502	0	0	N	0	0	0	448
1	1321	502	2	0	N	0	0	0	300
1	2154	502	4	0	N	0	1	0	120
1	2666	502	5	0	N	0	1	0	152
1	3182	502	6	0	N	0	0	0	375
1	798	504	0	0	N	0	0	0	85
1	1322	504	2	0	N	1	0	0	88
1	2155	504	4	0	N	1	0	0	100
1	2667	504	5	0	N	3	0	0	161
1	3218	504	6	0	N	0	0	0	158
1	15	508	0	1	N	0	0	0	78
1	245	508	2	1	N	0	0	0	54
1	1735	508	4	1	N	1	1	1	273
1	2282	508	5	1	N	1	0	1	384
1	2878	508	6	1	N	0	0	0	269
1	18	509	0	1	N	0	0	0	466
1	246	509	2	1	N	0	1	0	242
1	1736	509	4	1	N	0	0	0	149
1	2283	509	5	1	N	0	0	0	497
1	2879	509	6	1	N	0	0	0	381
1	33	513	0	1	N	1	0	0	121
1	375	513	2	1	N	0	0	0	245
1	1704	513	4	1	N	0	2	0	249
1	2278	513	5	1	N	0	0	0	242
1	2891	513	6	1	N	0	0	0	254
1	51	515	0	0	N	0	0	1	217
1	471	515	2	0	N	0	0	1	136
1	1672	515	4	0	N	0	0	0	28
1	2298	515	5	0	N	1	1	1	611
1	2898	515	6	0	N	0	0	0	288
1	55	517	0	1	N	0	0	0	168
1	473	517	2	1	N	0	0	0	56
1	1673	517	4	1	N	0	0	0	34
1	2300	517	5	1	N	1	2	0	199
1	2955	517	6	1	N	0	0	0	222
1	27	519	0	0	N	0	0	0	220
1	445	519	2	0	N	0	1	1	229
1	28	520	0	0	N	0	1	0	206
1	333	520	2	0	N	0	0	0	239
1	1703	520	4	0	N	0	0	0	296
1	36	521	0	1	N	0	0	1	516
1	367	521	2	1	N	2	0	1	207
1	1652	521	4	1	N	0	0	0	257
1	2303	521	5	1	N	0	0	0	369
1	37	522	0	0	N	0	0	0	383
1	368	522	2	0	N	0	0	1	232
1	1653	522	4	0	N	0	0	0	196
1	2293	522	5	0	N	2	3	0	484
1	2892	522	6	0	N	0	0	0	398
1	38	523	0	1	N	0	2	1	390
1	369	523	2	1	N	0	1	0	49
1	1677	523	4	1	N	0	0	1	54
1	2304	523	5	1	N	0	2	0	182
1	2893	523	6	1	N	0	0	0	101
1	40	525	0	0	N	0	0	0	125
1	370	525	2	0	N	0	0	0	49
1	1654	525	4	0	N	0	0	0	80
1	2294	525	5	0	N	2	0	0	388
1	3119	525	6	0	N	0	0	1	51
1	42	527	0	1	N	0	0	1	514
1	371	527	2	1	N	0	1	0	237
1	1663	527	4	1	N	2	0	0	268
1	2295	527	5	1	N	7	1	2	342
1	43	528	0	0	N	0	0	0	512
1	372	528	2	0	N	0	0	0	372
1	1655	528	4	0	N	1	0	0	393
1	2296	528	5	0	N	0	2	1	604
1	2894	528	6	0	N	0	0	0	137
1	52	530	0	1	N	0	0	0	337
1	374	530	2	1	N	0	0	0	183
1	1657	530	4	1	N	1	0	0	198
1	2299	530	5	1	N	0	0	0	538
1	3063	530	6	1	N	0	0	0	306
1	53	531	0	0	N	0	0	0	56
1	470	531	2	0	N	0	0	1	203
1	1679	531	4	0	N	0	0	0	32
1	2307	531	5	0	N	0	1	0	175
1	2896	531	6	0	N	0	0	0	94
1	103	532	0	0	N	0	0	0	188
1	497	532	2	0	N	0	0	0	220
1	1684	532	4	0	N	2	2	0	107
1	2322	532	5	0	N	0	0	0	463
1	2927	532	6	0	N	0	0	0	310
1	141	533	0	0	N	0	0	0	199
1	549	533	2	0	N	0	0	0	52
1	1699	533	4	0	N	0	0	0	195
1	2338	533	5	0	N	1	0	0	221
1	146	534	0	1	N	5	2	4	259
1	550	534	2	1	N	7	1	5	157
1	1698	534	4	1	N	5	2	3	284
1	2863	534	5	1	N	0	0	0	448
1	2972	534	6	1	N	2	0	0	224
1	155	535	0	1	N	0	0	0	118
1	601	535	2	1	N	0	1	0	300
1	1750	535	4	1	N	0	0	0	164
1	2301	535	5	1	N	0	2	3	438
1	2940	535	6	1	N	0	0	2	37
1	156	536	0	0	N	0	0	0	216
1	1176	536	2	0	N	0	0	1	348
1	1782	536	4	0	N	0	0	1	373
1	2582	536	5	0	N	0	0	2	285
1	157	537	0	0	N	0	0	0	349
1	515	537	2	0	N	0	0	0	508
1	1754	537	4	0	N	0	1	0	116
1	2302	537	5	0	N	1	0	3	424
1	3033	537	6	0	N	0	0	0	395
1	158	538	0	1	N	0	0	0	179
1	809	538	2	1	N	0	0	0	242
1	1748	538	4	1	N	0	0	0	141
1	2341	538	5	1	N	0	0	0	547
1	279	539	0	0	N	0	2	0	144
1	1521	539	2	0	N	1	1	0	218
1	1749	539	4	0	N	0	0	0	154
1	2361	539	5	0	N	0	0	0	250
1	3153	539	6	0	N	0	0	0	318
1	366	540	0	0	N	1	1	1	274
1	984	540	2	0	N	0	0	0	236
1	2236	540	4	0	N	0	0	1	248
1	2861	540	5	0	N	0	0	0	451
1	3286	540	6	0	N	0	0	0	125
1	444	541	0	0	N	0	0	0	207
1	1239	541	2	0	N	3	0	3	302
1	2097	541	4	0	N	0	1	0	158
1	455	543	0	1	N	0	0	0	138
1	1194	543	2	1	N	0	0	1	118
1	458	547	0	0	N	0	0	0	175
1	1195	547	2	0	N	0	0	1	95
1	1866	547	4	0	N	0	1	1	344
1	2473	547	5	0	N	0	0	0	441
1	3081	547	6	0	N	0	0	0	579
1	459	548	0	1	N	0	0	0	46
1	1219	548	2	1	N	0	1	0	101
1	1860	548	4	1	N	0	0	0	242
1	2474	548	5	1	N	0	0	0	369
1	3140	548	6	1	N	1	0	0	53
1	460	549	0	0	N	0	0	0	249
1	1196	549	2	0	N	0	0	0	44
1	1861	549	4	0	N	1	0	1	377
1	2475	549	5	0	N	0	0	0	533
1	3071	549	6	0	N	0	0	0	312
1	461	550	0	1	N	0	0	0	114
1	463	550	0	1	N	0	0	0	367
1	1197	550	2	1	N	0	0	0	91
1	1862	550	4	1	N	0	0	0	342
1	2476	550	5	1	N	0	0	0	400
1	3154	550	6	1	N	0	0	0	212
1	462	551	0	1	N	0	0	0	74
1	1198	551	2	1	N	0	0	0	105
1	1863	551	4	1	N	0	0	0	161
1	2477	551	5	1	N	0	1	0	283
1	3194	551	6	1	N	0	0	0	198
1	1199	552	2	1	N	0	0	2	341
1	2015	552	4	1	N	0	1	1	444
1	2824	552	5	1	N	0	0	1	517
1	596	556	0	0	N	2	0	1	458
1	1325	556	2	0	N	1	0	1	227
1	2098	556	4	0	N	0	0	0	194
1	2654	556	5	0	N	0	0	1	170
1	670	558	0	0	N	0	0	0	122
1	1264	558	2	0	N	0	0	0	222
1	2020	558	4	0	N	1	2	0	277
1	2720	558	5	0	N	0	0	0	179
1	3170	558	6	0	N	0	1	2	150
1	672	560	0	0	N	0	0	0	28
1	1265	560	2	0	N	0	1	2	218
1	1981	560	4	0	N	1	0	1	90
1	2655	560	5	0	N	0	0	0	43
1	3345	560	6	0	N	1	1	0	224
1	673	561	0	0	N	0	0	0	41
1	1266	561	2	0	N	0	0	0	205
1	2849	561	5	0	N	0	0	0	362
1	3193	561	6	0	N	0	1	0	350
1	676	564	0	0	N	0	0	0	76
1	1267	564	2	0	N	0	1	0	204
1	1982	564	4	0	N	1	0	0	111
1	2683	564	5	0	N	0	0	0	285
1	3206	564	6	0	N	0	0	0	270
1	679	567	0	0	N	0	0	0	40
1	1326	567	2	0	N	1	0	0	245
1	1983	567	4	0	N	0	1	1	207
1	682	570	0	1	N	0	0	0	200
1	1268	570	2	1	N	0	0	0	313
1	1984	570	4	1	N	1	0	0	187
1	2656	570	5	1	N	1	0	0	83
1	3156	570	6	1	N	0	0	0	355
1	683	571	0	1	N	0	1	0	375
1	1269	571	2	1	N	0	4	4	338
1	2100	571	4	1	N	1	2	4	200
1	2684	571	5	1	N	0	0	0	108
1	3147	571	6	1	N	0	1	2	375
1	684	572	0	1	N	1	0	1	217
1	1270	572	2	1	N	0	1	0	211
1	2101	572	4	1	N	0	0	0	53
1	2657	572	5	1	N	0	0	0	209
1	3148	572	6	1	N	3	1	1	177
1	685	573	0	0	N	1	1	0	272
1	1271	573	2	0	N	0	0	1	185
1	1985	573	4	0	N	0	0	0	153
1	2658	573	5	0	N	1	0	0	175
1	3149	573	6	0	N	2	1	2	224
1	687	575	0	0	N	0	0	0	114
1	1272	575	2	0	N	0	1	2	132
1	2021	575	4	0	N	0	0	0	227
1	2478	575	5	0	N	0	2	4	326
1	3150	575	6	0	N	0	0	0	129
1	688	576	0	1	N	0	0	0	142
1	1273	576	2	1	N	0	3	1	223
1	1986	576	4	1	N	0	0	0	175
1	2659	576	5	1	N	0	0	0	212
1	689	577	0	0	N	1	1	0	413
1	1350	577	2	0	N	1	0	1	269
1	2150	577	4	0	N	0	0	0	139
1	2721	577	5	0	N	0	0	0	552
1	3346	577	6	0	N	0	0	2	186
1	690	578	0	1	N	0	0	0	75
1	1274	578	2	1	N	0	0	0	106
1	2022	578	4	1	N	1	0	0	144
1	691	579	0	1	N	0	0	0	284
1	1275	579	2	1	N	1	1	0	235
1	2102	579	4	1	N	0	0	0	329
1	2850	579	5	1	N	0	0	1	461
1	3157	579	6	1	N	1	0	0	310
1	692	580	0	1	N	0	0	0	59
1	1156	580	2	1	N	0	0	0	89
1	2023	580	4	1	N	0	0	0	62
1	2722	580	5	1	N	0	0	1	322
1	3151	580	6	1	N	0	0	0	235
1	538	581	0	1	N	0	0	0	247
1	1234	581	2	1	N	0	0	0	220
1	1904	581	4	1	N	0	0	2	242
1	2557	581	5	1	N	0	0	0	586
1	3091	581	6	1	N	0	0	0	364
1	540	583	0	0	N	0	1	4	220
1	1235	583	2	0	N	0	0	2	133
1	1905	583	4	0	N	1	0	0	101
1	2527	583	5	0	N	0	2	0	203
1	3089	583	6	0	N	0	0	0	533
1	541	585	0	0	N	0	0	0	155
1	1202	585	2	0	N	0	0	1	212
1	1906	585	4	0	N	0	0	0	59
1	2530	585	5	0	N	0	3	0	260
1	3090	585	6	0	N	0	0	0	365
1	542	586	0	1	N	0	1	1	42
1	1236	586	2	1	N	1	2	0	187
1	1907	586	4	1	N	0	1	0	306
1	2531	586	5	1	N	0	0	1	388
1	3087	586	6	1	N	1	0	0	639
1	543	587	0	1	N	0	0	0	173
1	1203	587	2	1	N	0	0	1	233
1	1514	587	3	1	N	0	0	0	213
1	1908	587	4	1	N	0	0	0	163
1	2532	587	5	1	N	0	0	1	285
1	545	589	0	0	N	1	1	0	160
1	1205	589	2	0	N	0	0	0	327
1	2340	589	4	0	N	0	0	0	539
1	2490	589	5	0	N	0	0	0	191
1	546	590	0	1	N	0	0	0	161
1	1206	590	2	1	N	0	0	0	262
1	1910	590	4	1	N	1	0	1	147
1	2533	590	5	1	N	0	1	0	196
1	3101	590	6	1	N	0	0	0	287
1	647	592	0	0	N	1	0	2	419
1	1276	592	2	0	N	0	0	0	350
1	3398	592	6	0	N	4	0	0	175
1	648	593	0	1	N	2	0	1	240
1	1277	593	2	1	N	4	3	4	280
1	1948	593	4	1	N	0	0	0	246
1	2560	593	5	1	N	2	1	0	540
1	3121	593	6	1	N	0	0	0	258
1	650	595	0	0	N	1	0	4	242
1	1278	595	2	0	N	0	0	1	388
1	2172	595	4	0	N	1	0	2	118
1	2561	595	5	0	N	1	1	1	563
1	651	596	0	0	N	0	0	0	314
1	1279	596	2	0	N	1	1	1	96
1	1949	596	4	0	N	1	1	0	114
1	2562	596	5	0	N	0	0	1	680
1	3114	596	6	0	N	3	1	1	84
1	653	598	0	1	N	0	0	0	283
1	1281	598	2	1	N	0	1	0	252
1	2221	598	4	1	N	0	0	1	109
1	3376	598	6	1	N	0	0	0	41
1	656	601	0	1	N	0	0	1	45
1	1283	601	2	1	N	1	0	2	272
1	1952	601	4	1	N	0	1	0	95
1	2563	601	5	1	N	0	1	0	615
1	657	602	0	0	N	0	2	0	92
1	1596	602	2	0	N	0	0	1	323
1	1988	602	4	0	N	0	0	0	136
1	2784	602	5	0	N	0	0	3	223
1	3359	602	6	0	I	0	0	0	0
1	3374	602	U	0	N	0	0	0	27
1	660	605	0	0	N	0	0	0	44
1	1285	605	2	0	N	1	0	0	255
1	1954	605	4	0	N	0	0	0	271
1	2565	605	5	0	N	0	0	0	475
1	3385	605	6	0	N	0	0	0	218
1	662	607	0	1	N	0	0	0	74
1	1286	607	2	1	N	0	0	1	284
1	2173	607	4	1	N	0	0	0	50
1	2566	607	5	1	N	1	0	1	675
1	3341	607	6	1	N	1	0	4	169
1	663	608	0	0	N	0	0	1	149
1	1287	608	2	0	N	0	1	0	257
1	3392	608	6	0	N	0	0	4	206
1	664	609	0	1	N	0	0	0	163
1	1288	609	2	1	N	0	0	0	186
1	1955	609	4	1	N	1	0	1	129
1	2567	609	5	1	N	0	0	0	321
1	3120	609	6	1	N	1	1	0	52
1	666	611	0	1	N	0	1	4	160
1	1289	611	2	1	N	0	0	0	165
1	1956	611	4	1	N	0	0	0	93
1	2568	611	5	1	N	0	0	1	336
1	3283	611	6	1	N	0	0	0	143
1	667	612	0	0	N	0	0	0	200
1	1397	612	2	0	N	0	0	1	194
1	2080	612	4	0	N	0	0	0	115
1	2636	612	5	0	N	0	0	0	140
1	3155	612	6	0	N	0	0	0	312
1	693	614	0	0	N	0	0	0	252
1	1414	614	2	0	N	1	0	0	215
1	2081	614	4	0	N	0	0	0	132
1	2818	614	5	0	N	0	0	0	254
1	3207	614	6	0	N	0	0	0	126
1	695	616	0	1	N	0	0	0	203
1	1500	616	2	1	N	0	0	0	213
1	2069	616	4	1	N	0	0	0	225
1	2637	616	5	1	N	0	0	0	231
1	3278	616	6	1	N	0	0	0	99
1	700	621	0	1	N	0	0	0	243
1	1291	621	2	1	N	0	0	0	232
1	2082	621	4	1	N	0	0	0	161
1	2668	621	5	1	N	0	0	0	197
1	3208	621	6	1	N	0	0	0	98
1	701	622	0	0	N	0	0	2	115
1	1398	622	2	0	N	0	0	0	49
1	1958	622	4	0	N	1	0	0	87
1	2594	622	5	0	N	0	0	0	311
1	3158	622	6	0	N	1	0	0	391
1	702	623	0	1	N	0	1	0	199
1	1510	623	2	1	N	0	0	0	87
1	1989	623	4	1	N	0	0	0	139
1	2595	623	5	1	N	0	0	0	86
1	3270	623	6	1	N	1	1	2	273
1	703	624	0	0	N	0	1	1	295
1	1501	624	2	0	N	1	3	4	364
1	706	627	0	1	N	0	0	0	201
1	1527	627	2	1	N	0	0	0	203
1	1962	627	4	1	N	0	0	0	46
1	2607	627	5	1	N	1	0	0	233
1	3266	627	6	1	N	0	0	0	55
1	707	628	0	0	N	0	0	1	85
1	1457	628	2	0	N	0	0	1	156
1	2174	628	4	0	N	0	0	0	110
1	2569	628	5	0	N	0	0	0	375
1	3171	628	6	0	N	0	0	0	75
1	708	629	0	0	N	0	0	0	145
1	1502	629	2	0	N	0	0	0	182
1	1963	629	4	0	N	0	0	0	21
1	2608	629	5	0	N	0	0	1	221
1	3152	629	6	0	N	0	0	0	123
1	709	630	0	0	N	0	0	0	469
1	1540	630	2	0	N	0	0	0	439
1	1964	630	4	0	N	0	0	0	268
1	710	631	0	1	N	0	0	0	113
1	1554	631	2	1	I	0	0	0	5
1	1965	631	4	1	N	0	0	0	63
1	2638	631	5	1	N	0	0	1	67
1	3355	631	6	1	I	0	0	0	13
1	711	632	0	0	N	0	0	0	255
1	1555	632	2	0	N	0	1	0	156
1	1966	632	4	0	N	1	1	0	116
1	2609	632	5	0	N	0	0	0	282
1	3254	632	6	0	N	1	0	0	364
1	713	634	0	1	N	0	0	0	218
1	1556	634	2	1	N	0	2	1	244
1	1967	634	4	1	N	0	0	0	261
1	2610	634	5	1	N	0	1	0	278
1	3268	634	6	1	N	0	0	1	72
1	714	635	0	0	N	0	1	2	105
1	1503	635	2	0	N	1	0	0	400
1	1968	635	4	0	N	0	0	0	44
1	2639	635	5	0	N	0	0	0	69
1	3271	635	6	0	N	0	1	1	134
1	715	636	0	1	N	5	3	2	205
1	1504	636	2	1	N	2	0	0	30
1	1969	636	4	1	N	0	0	0	119
1	2640	636	5	1	N	0	1	0	255
1	3159	636	6	1	N	1	0	0	251
1	716	637	0	0	N	0	0	0	135
1	1505	637	2	0	N	0	0	1	115
1	1970	637	4	0	N	0	0	0	99
1	2641	637	5	0	N	0	0	0	181
1	3264	637	6	0	N	0	0	0	56
1	717	638	0	1	N	0	0	0	126
1	1399	638	2	1	N	0	0	0	50
1	1971	638	4	1	N	0	0	0	61
1	2669	638	5	1	N	0	0	0	157
1	3160	638	6	1	N	0	0	0	216
1	718	639	0	1	N	0	1	0	97
1	1351	639	2	1	N	0	0	0	107
1	2103	639	4	1	N	1	0	0	118
1	2596	639	5	1	N	0	0	0	408
1	3404	639	6	1	N	0	0	0	85
1	719	640	0	0	N	1	1	5	297
1	1352	640	2	0	N	0	0	1	54
1	1990	640	4	0	N	0	0	0	169
1	2597	640	5	0	N	0	0	0	302
1	721	641	0	0	N	1	1	0	268
1	1353	641	2	0	N	0	1	0	73
1	2024	641	4	0	N	1	1	0	246
1	720	642	0	0	N	0	0	0	68
1	1354	642	2	0	N	2	1	2	258
1	2070	642	4	0	N	2	3	0	303
1	2598	642	5	0	N	2	3	2	211
1	3131	642	6	0	N	0	0	0	353
1	723	644	0	1	N	0	0	0	86
1	1506	644	2	1	N	0	0	0	260
1	1992	644	4	1	N	0	0	1	288
1	2642	644	5	1	N	1	3	4	338
1	3248	644	6	1	N	0	0	1	255
1	724	645	0	0	N	0	0	1	75
1	1529	645	2	0	N	0	1	0	352
1	1972	645	4	0	N	1	0	0	44
1	2643	645	5	0	I	0	0	0	1
1	3165	645	6	0	N	1	3	2	360
1	725	646	0	1	N	0	0	0	144
1	1355	646	2	1	N	0	0	0	55
1	1993	646	4	1	N	0	0	1	63
1	2599	646	5	1	N	0	1	0	243
1	3161	646	6	1	N	0	1	0	181
1	726	647	0	0	N	0	1	0	93
1	1356	647	2	0	N	0	0	0	104
1	1994	647	4	0	N	0	0	0	178
1	2600	647	5	0	N	0	0	1	45
1	3172	647	6	0	N	0	0	0	69
1	727	648	0	0	N	0	0	0	228
1	1530	648	2	0	N	0	0	0	423
1	1995	648	4	0	N	0	0	0	301
1	2644	648	5	0	N	0	0	0	302
1	3381	648	6	0	N	0	0	0	78
1	728	649	0	1	N	0	0	0	253
1	1369	649	2	1	N	0	0	0	425
1	1996	649	4	1	N	0	0	0	401
1	2601	649	5	1	N	0	0	0	383
1	3173	649	6	1	N	0	0	0	164
1	729	650	0	0	N	0	0	0	61
1	1541	650	2	0	N	0	1	0	671
1	2071	650	4	0	N	0	0	1	235
1	2645	650	5	0	N	0	0	0	94
1	3313	650	6	0	N	0	0	0	138
1	730	651	0	1	N	2	0	0	156
1	1357	651	2	1	N	0	2	0	188
1	2175	651	4	1	N	0	1	0	57
1	3058	651	6	1	N	0	1	0	319
1	731	652	0	0	N	0	0	0	134
1	1557	652	2	0	N	0	0	1	211
1	732	653	0	0	N	1	0	0	125
1	1507	653	2	0	N	0	1	0	232
1	1973	653	4	0	N	0	0	1	175
1	2727	653	5	0	N	0	0	0	73
1	3162	653	6	0	N	0	1	0	185
1	734	655	0	1	N	1	0	0	231
1	1531	655	2	1	N	0	0	2	265
1	1975	655	4	1	N	0	0	0	74
1	2612	655	5	1	N	0	1	0	435
1	3211	655	6	1	N	0	0	0	366
1	736	657	0	1	N	0	3	2	151
1	1476	657	2	1	N	0	2	0	318
1	2072	657	4	1	N	0	0	2	404
1	2613	657	5	1	N	0	0	1	414
1	3314	657	6	1	N	0	0	0	363
1	740	661	0	1	N	0	0	0	93
1	1532	661	2	1	N	1	0	1	70
1	1976	661	4	1	N	0	0	0	155
1	2728	661	5	1	N	1	3	2	129
1	3163	661	6	1	N	0	0	0	120
1	741	662	0	1	N	0	0	0	56
1	1558	662	2	1	N	0	0	0	102
1	2032	662	4	1	N	0	1	0	203
1	2828	662	5	1	N	0	1	0	183
1	3212	662	6	1	N	0	0	1	80
1	742	663	0	0	N	0	0	0	106
1	1579	663	2	0	N	0	0	0	198
1	2227	663	4	0	N	0	0	0	96
1	2729	663	5	0	N	0	1	2	381
1	3164	663	6	0	N	0	0	0	456
1	745	666	0	1	N	0	0	0	158
1	1358	666	2	1	N	0	0	0	145
1	1998	666	4	1	N	0	0	3	192
1	2603	666	5	1	N	3	0	0	232
1	3185	666	6	1	N	0	1	1	530
1	746	667	0	0	N	0	0	0	104
1	1371	667	2	0	N	0	0	0	283
1	1999	667	4	0	N	0	1	2	131
1	2604	667	5	0	N	0	0	1	228
1	3169	667	6	0	N	0	0	0	81
1	747	668	0	0	N	0	0	0	242
1	1580	668	2	0	N	0	1	0	234
1	2257	668	4	0	N	1	0	0	434
1	748	669	0	0	N	0	0	0	62
1	1359	669	2	0	N	0	0	0	103
1	2048	669	4	0	N	0	0	0	500
1	2614	669	5	0	N	0	0	0	484
1	3174	669	6	0	N	0	0	2	160
1	750	671	0	1	N	0	0	0	282
1	1597	671	2	1	N	1	0	1	417
1	751	672	0	1	N	0	0	0	280
1	1542	672	2	1	N	0	0	0	472
1	2074	672	4	1	N	0	0	1	236
1	2647	672	5	1	N	0	0	0	236
1	3115	672	6	1	N	0	0	1	47
1	753	675	0	1	N	0	0	2	245
1	1372	675	2	1	N	0	0	0	526
1	2000	675	4	1	N	0	1	2	96
1	2785	675	5	1	N	0	0	3	433
1	754	676	0	0	N	0	0	2	323
1	1373	676	2	0	N	0	0	3	522
1	2083	676	4	0	N	0	0	1	63
1	2615	676	5	0	N	0	0	2	345
1	3183	676	6	0	N	0	0	0	476
1	757	679	0	0	N	0	1	1	290
1	1360	679	2	0	N	0	1	1	191
1	2001	679	4	0	N	0	0	0	286
1	2605	679	5	0	N	0	0	0	399
1	3180	679	6	0	N	2	0	2	440
1	758	680	0	0	N	0	0	2	89
1	1400	680	2	0	N	0	0	0	300
1	2135	680	4	0	N	1	0	0	64
1	2648	680	5	0	N	0	0	0	93
1	759	681	0	1	N	0	0	0	415
1	1361	681	2	1	N	0	0	1	349
1	2076	681	4	1	N	0	0	0	284
1	2606	681	5	1	N	2	0	3	292
1	762	684	0	0	N	0	0	0	182
1	1401	684	2	0	N	0	0	0	140
1	2002	684	4	0	N	1	0	0	92
1	2617	684	5	0	N	1	0	0	454
1	3213	684	6	0	N	0	0	0	251
1	863	687	0	0	N	0	1	0	303
1	1543	687	2	0	N	0	0	0	290
1	2084	687	4	0	N	0	4	0	245
1	865	689	0	1	N	0	1	0	176
1	1477	689	2	1	N	0	0	0	125
1	2077	689	4	1	N	0	0	0	217
1	2786	689	5	1	N	0	0	0	134
1	867	691	0	1	N	1	0	0	109
1	1362	691	2	1	N	0	0	0	100
1	2033	691	4	1	N	0	0	0	96
1	2730	691	5	1	N	0	0	0	68
1	3343	691	6	1	N	0	0	0	86
1	868	692	0	1	N	1	0	0	362
1	2078	692	4	1	N	0	0	0	186
1	2649	692	5	1	N	1	0	1	181
1	3405	692	6	1	N	1	0	0	160
1	870	694	0	0	N	1	0	1	291
1	1576	694	2	0	N	0	0	0	207
1	2104	694	4	0	N	0	0	0	246
1	2835	694	5	0	N	1	0	0	387
1	871	695	0	1	N	0	0	0	254
[truncated: 1,388 more rows]

## Sheet: Legend
Column A: Group
1. Persistent Negative
2. Baseline Positive
3A. Converters - Repeat IGRA All Negative
3B. Converters - Repeat IGRA All Positive
3C. Converters - Repeat IGRA Intermittent (Pos and Neg)
3D. Converters - Without repeat IGRA
4. Converted to Borderline ONLY (No IGRA Pos)
5. Borderline/Invalid at Initial Screening (Per Protocol)
6. Lost to Follow-up After Screening Visit
7. Borderline/Pos at Screening Visit (Per Protocol), Neg by Quantitative
Column B: Sample #
Sample ID Number (Sequential, based on date of collection)
Column C: Subjection #
Subject ID (de-identified)
Column D: Visit #
0. Baseline Screening
2. 2 Months
4. 1 Year
5. 2 Years
6. 3 Years
U/R/Rx. Unscheduled/repeat visits
Column E: Treatment
0. Placebo
1. Vaccine
SB. Screen borderline (not randomized)
SI. Screen indeterminate (not randomized)
SN. Screen negative, lost to follow-up (not randomized)
SP. Screen positive (not randomized)
Column F: Result
B. Borderline
I. Indeterminate
N. Negative
P. Positive
Column G: Nil
Number of SFUs in 'Nil' well
Column H: ESAT-6
Number of SFUs in 'ESAT-6' well
Column I: CFP-10
Number of SFUs in 'CFP-10' well
Column J: PFA
Number of SFUs in 'PHA' well
